# Supplementary material for: Impacts of soil erosion and climate change on the built heritage of the Pambamarca Fortress Complex in northern Ecuador
Source: PLoS One. 2023 Feb 23;18(2):e0281869. doi: 10.1371/journal.pone.0281869 (PMC9949680; doi:10.1371/journal.pone.0281869)
Supplement: S1 Data — (ZIP) [file pone.0281869.s003.zip]

Archive with 639 entries (564 files):
- data/
- data/characterization/
- data/characterization/cobertura2014_MAGAP.cpg
- data/characterization/cobertura2014_MAGAP.dbf
- data/characterization/cobertura2014_MAGAP.prj
- data/characterization/cobertura2014_MAGAP.shp
- data/characterization/cobertura2014_MAGAP.shx
- data/characterization/ecosistemas_MAE.cpg
- data/characterization/ecosistemas_MAE.dbf
- data/characterization/ecosistemas_MAE.prj
- data/characterization/ecosistemas_MAE.shp
- data/characterization/ecosistemas_MAE.shx
- data/characterization/geoformas_MAE.dbf
- data/characterization/geoformas_MAE.prj
- data/characterization/geoformas_MAE.shp
- data/characterization/geoformas_MAE.shx
- data/characterization/KoppenGeiger_Future.tif
- data/characterization/KoppenGeiger_Future_confidence.tif
- data/characterization/KoppenGeiger_Future_confidence.tif.aux.xml
- data/characterization/KoppenGeiger_Present.tif
- data/characterization/KoppenGeiger_Present_confidence.tif
- data/characterization/KoppenGeiger_Present_confidence.tif.aux.xml
- data/DEM/
- data/DEM/pambamarca_100mts_dem_crop.tif
- data/DEM/Pi16_ASTER_streamPower.tif
- data/DEM/Pi16_DRONE_streamPower.tif
- data/DEM/Pi16_SRTM_streamPower.tif
- data/landsatComposites/
- data/landsatComposites/compositesImagesDates.csv
- data/landsatComposites/NaturalColor.tif
- data/landsatComposites/NDBI.tif
- data/landsatComposites/NDVI.tif
- data/metadata/
- data/metadata/Pi10_dronePts.dbf
- data/metadata/Pi10_dronePts.prj
- data/metadata/Pi10_dronePts.shp
- data/metadata/Pi10_dronePts.shx
- data/metadata/Pi10_droneTable.xlsx
- data/metadata/Pi12_dronePts.dbf
- data/metadata/Pi12_dronePts.prj
- data/metadata/Pi12_dronePts.shp
- data/metadata/Pi12_dronePts.shx
- data/metadata/Pi12_droneTable.xlsx
- data/metadata/Pi16_dronePts.dbf
- data/metadata/Pi16_dronePts.prj
- data/metadata/Pi16_dronePts.shp
- data/metadata/Pi16_dronePts.shx
- data/metadata/Pi16_droneTable.xlsx
- data/metadata/Pi19_dronePts.dbf
- data/metadata/Pi19_dronePts.prj
- data/metadata/Pi19_dronePts.shp
- data/metadata/Pi19_dronePts.shx
- data/metadata/Pi19_droneTable.xlsx
- data/metadata/Pi20_dronePts.dbf
- data/metadata/Pi20_dronePts.prj
- data/metadata/Pi20_dronePts.shp
- data/metadata/Pi20_dronePts.shx
- data/metadata/Pi20_droneTable.xlsx
- data/metadata/Pi25_dronePts.dbf
- data/metadata/Pi25_dronePts.prj
- data/metadata/Pi25_dronePts.shp
- data/metadata/Pi25_dronePts.shx
- data/metadata/Pi25_droneTable.xlsx
- data/profiles/
- data/profiles/profiles.dbf
- data/profiles/profiles.prj
- data/profiles/profiles.shp
- data/profiles/profiles.shx
- data/profiles/profiles_data.rds
- data/references/
- data/references/Connel_Pambamarca.pdf
- data/RUSLE/
- data/RUSLE/CNRM-CM6-1/
- data/RUSLE/CNRM-CM6-1/c_coverManagement/
- data/RUSLE/CNRM-CM6-1/c_coverManagement/c_factor.tif
- data/RUSLE/CNRM-CM6-1/c_coverManagement/c_factor.tif.aux.xml
- data/RUSLE/CNRM-CM6-1/EVALUATION/
- data/RUSLE/CNRM-CM6-1/EVALUATION/allSamples.rds
- data/RUSLE/CNRM-CM6-1/EVALUATION/AveragedSamples.rds
- data/RUSLE/CNRM-CM6-1/k_erodability/
- data/RUSLE/CNRM-CM6-1/k_erodability/Kfactor/
- data/RUSLE/CNRM-CM6-1/k_erodability/Kfactor/k_factor.tif
- data/RUSLE/CNRM-CM6-1/k_erodability/Kfactor/k_factor.tif.aux.xml
- data/RUSLE/CNRM-CM6-1/k_erodability/models/
- data/RUSLE/CNRM-CM6-1/k_erodability/models/accuracy_clay.rds
- data/RUSLE/CNRM-CM6-1/k_erodability/models/accuracy_organic.rds
- data/RUSLE/CNRM-CM6-1/k_erodability/models/accuracy_sand.rds
- data/RUSLE/CNRM-CM6-1/k_erodability/models/accuracy_silt.rds
- data/RUSLE/CNRM-CM6-1/k_erodability/models/varImp_clay.rds
- data/RUSLE/CNRM-CM6-1/k_erodability/models/varImp_organic.rds
- data/RUSLE/CNRM-CM6-1/k_erodability/models/varImp_sand.rds
- data/RUSLE/CNRM-CM6-1/k_erodability/models/varImp_silt.rds
- data/RUSLE/CNRM-CM6-1/k_erodability/texture/
- data/RUSLE/CNRM-CM6-1/k_erodability/texture/clay.tif
- data/RUSLE/CNRM-CM6-1/k_erodability/texture/organic.tif
- data/RUSLE/CNRM-CM6-1/k_erodability/texture/sand.tif
- data/RUSLE/CNRM-CM6-1/k_erodability/texture/silt.tif
- data/RUSLE/CNRM-CM6-1/ls_slope/
- data/RUSLE/CNRM-CM6-1/ls_slope/ls_factor.tif
- data/RUSLE/CNRM-CM6-1/ls_slope/ls_factor.tif.aux.xml
- data/RUSLE/CNRM-CM6-1/OPERATION/
- data/RUSLE/CNRM-CM6-1/OPERATION/DIFFERENCE/
- data/RUSLE/CNRM-CM6-1/OPERATION/DIFFERENCE/wc2.1_2.5m_bioc_CNRM-CM6-1_ssp126_2021-2040_DIFFERENCE.tif
- data/RUSLE/CNRM-CM6-1/OPERATION/DIFFERENCE/wc2.1_2.5m_bioc_CNRM-CM6-1_ssp126_2021-2040_DIFFERENCE.tif.aux.xml
- data/RUSLE/CNRM-CM6-1/OPERATION/DIFFERENCE/wc2.1_2.5m_bioc_CNRM-CM6-1_ssp126_2041-2060_DIFFERENCE.tif
- data/RUSLE/CNRM-CM6-1/OPERATION/DIFFERENCE/wc2.1_2.5m_bioc_CNRM-CM6-1_ssp126_2061-2080_DIFFERENCE.tif
- data/RUSLE/CNRM-CM6-1/OPERATION/DIFFERENCE/wc2.1_2.5m_bioc_CNRM-CM6-1_ssp126_2081-2100_DIFFERENCE.tif
- data/RUSLE/CNRM-CM6-1/OPERATION/DIFFERENCE/wc2.1_2.5m_bioc_CNRM-CM6-1_ssp245_2021-2040_DIFFERENCE.tif
- data/RUSLE/CNRM-CM6-1/OPERATION/DIFFERENCE/wc2.1_2.5m_bioc_CNRM-CM6-1_ssp245_2041-2060_DIFFERENCE.tif
- data/RUSLE/CNRM-CM6-1/OPERATION/DIFFERENCE/wc2.1_2.5m_bioc_CNRM-CM6-1_ssp245_2061-2080_DIFFERENCE.tif
- data/RUSLE/CNRM-CM6-1/OPERATION/DIFFERENCE/wc2.1_2.5m_bioc_CNRM-CM6-1_ssp245_2081-2100_DIFFERENCE.tif
- data/RUSLE/CNRM-CM6-1/OPERATION/DIFFERENCE/wc2.1_2.5m_bioc_CNRM-CM6-1_ssp370_2021-2040_DIFFERENCE.tif
- data/RUSLE/CNRM-CM6-1/OPERATION/DIFFERENCE/wc2.1_2.5m_bioc_CNRM-CM6-1_ssp370_2041-2060_DIFFERENCE.tif
- data/RUSLE/CNRM-CM6-1/OPERATION/DIFFERENCE/wc2.1_2.5m_bioc_CNRM-CM6-1_ssp370_2061-2080_DIFFERENCE.tif
- data/RUSLE/CNRM-CM6-1/OPERATION/DIFFERENCE/wc2.1_2.5m_bioc_CNRM-CM6-1_ssp370_2081-2100_DIFFERENCE.tif
- data/RUSLE/CNRM-CM6-1/OPERATION/DIFFERENCE/wc2.1_2.5m_bioc_CNRM-CM6-1_ssp585_2021-2040_DIFFERENCE.tif
- data/RUSLE/CNRM-CM6-1/OPERATION/DIFFERENCE/wc2.1_2.5m_bioc_CNRM-CM6-1_ssp585_2041-2060_DIFFERENCE.tif
- data/RUSLE/CNRM-CM6-1/OPERATION/DIFFERENCE/wc2.1_2.5m_bioc_CNRM-CM6-1_ssp585_2061-2080_DIFFERENCE.tif
- data/RUSLE/CNRM-CM6-1/OPERATION/DIFFERENCE/wc2.1_2.5m_bioc_CNRM-CM6-1_ssp585_2081-2100_DIFFERENCE.tif
- data/RUSLE/CNRM-CM6-1/OPERATION/DIFFERENCE/wc2.1_2.5m_bioc_CNRM-CM6-1_ssp585_2081-2100_DIFFERENCE.tif.aux.xml
- data/RUSLE/CNRM-CM6-1/OPERATION/HISTORICAL/
- data/RUSLE/CNRM-CM6-1/OPERATION/HISTORICAL/historical_RUSLE-reclass.tif
- data/RUSLE/CNRM-CM6-1/OPERATION/HISTORICAL/historical_RUSLE.tif
- data/RUSLE/CNRM-CM6-1/OPERATION/HISTORICAL/historical_RUSLE.tif.aux.xml
- data/RUSLE/CNRM-CM6-1/OPERATION/SCENARIOS/
- data/RUSLE/CNRM-CM6-1/OPERATION/SCENARIOS/wc2.1_2.5m_bioc_CNRM-CM6-1_ssp126_2021-2040_RUSLE.tif
- data/RUSLE/CNRM-CM6-1/OPERATION/SCENARIOS/wc2.1_2.5m_bioc_CNRM-CM6-1_ssp126_2041-2060_RUSLE.tif
- data/RUSLE/CNRM-CM6-1/OPERATION/SCENARIOS/wc2.1_2.5m_bioc_CNRM-CM6-1_ssp126_2061-2080_RUSLE.tif
- data/RUSLE/CNRM-CM6-1/OPERATION/SCENARIOS/wc2.1_2.5m_bioc_CNRM-CM6-1_ssp126_2081-2100_RUSLE.tif
- data/RUSLE/CNRM-CM6-1/OPERATION/SCENARIOS/wc2.1_2.5m_bioc_CNRM-CM6-1_ssp245_2021-2040_RUSLE.tif
- data/RUSLE/CNRM-CM6-1/OPERATION/SCENARIOS/wc2.1_2.5m_bioc_CNRM-CM6-1_ssp245_2041-2060_RUSLE.tif
- data/RUSLE/CNRM-CM6-1/OPERATION/SCENARIOS/wc2.1_2.5m_bioc_CNRM-CM6-1_ssp245_2061-2080_RUSLE.tif
- data/RUSLE/CNRM-CM6-1/OPERATION/SCENARIOS/wc2.1_2.5m_bioc_CNRM-CM6-1_ssp245_2081-2100_RUSLE.tif
- data/RUSLE/CNRM-CM6-1/OPERATION/SCENARIOS/wc2.1_2.5m_bioc_CNRM-CM6-1_ssp370_2021-2040_RUSLE.tif
- data/RUSLE/CNRM-CM6-1/OPERATION/SCENARIOS/wc2.1_2.5m_bioc_CNRM-CM6-1_ssp370_2041-2060_RUSLE.tif
- data/RUSLE/CNRM-CM6-1/OPERATION/SCENARIOS/wc2.1_2.5m_bioc_CNRM-CM6-1_ssp370_2061-2080_RUSLE.tif
- data/RUSLE/CNRM-CM6-1/OPERATION/SCENARIOS/wc2.1_2.5m_bioc_CNRM-CM6-1_ssp370_2081-2100_RUSLE.tif
- data/RUSLE/CNRM-CM6-1/OPERATION/SCENARIOS/wc2.1_2.5m_bioc_CNRM-CM6-1_ssp585_2021-2040_RUSLE.tif
- data/RUSLE/CNRM-CM6-1/OPERATION/SCENARIOS/wc2.1_2.5m_bioc_CNRM-CM6-1_ssp585_2041-2060_RUSLE.tif
- data/RUSLE/CNRM-CM6-1/OPERATION/SCENARIOS/wc2.1_2.5m_bioc_CNRM-CM6-1_ssp585_2061-2080_RUSLE.tif
- data/RUSLE/CNRM-CM6-1/OPERATION/SCENARIOS/wc2.1_2.5m_bioc_CNRM-CM6-1_ssp585_2081-2100_RUSLE.tif
- data/RUSLE/CNRM-CM6-1/r_rainfall/
- data/RUSLE/CNRM-CM6-1/r_rainfall/models/
- data/RUSLE/CNRM-CM6-1/r_rainfall/models/accuracy_historical.rds
- data/RUSLE/CNRM-CM6-1/r_rainfall/models/accuracy_wc2.1_2.5m_bioc_CNRM-CM6-1_ssp126_2021-2040.rds
- data/RUSLE/CNRM-CM6-1/r_rainfall/models/accuracy_wc2.1_2.5m_bioc_CNRM-CM6-1_ssp126_2041-2060.rds
- data/RUSLE/CNRM-CM6-1/r_rainfall/models/accuracy_wc2.1_2.5m_bioc_CNRM-CM6-1_ssp126_2061-2080.rds
- data/RUSLE/CNRM-CM6-1/r_rainfall/models/accuracy_wc2.1_2.5m_bioc_CNRM-CM6-1_ssp126_2081-2100.rds
- data/RUSLE/CNRM-CM6-1/r_rainfall/models/accuracy_wc2.1_2.5m_bioc_CNRM-CM6-1_ssp245_2021-2040.rds
- data/RUSLE/CNRM-CM6-1/r_rainfall/models/accuracy_wc2.1_2.5m_bioc_CNRM-CM6-1_ssp245_2041-2060.rds
- data/RUSLE/CNRM-CM6-1/r_rainfall/models/accuracy_wc2.1_2.5m_bioc_CNRM-CM6-1_ssp245_2061-2080.rds
- data/RUSLE/CNRM-CM6-1/r_rainfall/models/accuracy_wc2.1_2.5m_bioc_CNRM-CM6-1_ssp245_2081-2100.rds
- data/RUSLE/CNRM-CM6-1/r_rainfall/models/accuracy_wc2.1_2.5m_bioc_CNRM-CM6-1_ssp370_2021-2040.rds
- data/RUSLE/CNRM-CM6-1/r_rainfall/models/accuracy_wc2.1_2.5m_bioc_CNRM-CM6-1_ssp370_2041-2060.rds
- data/RUSLE/CNRM-CM6-1/r_rainfall/models/accuracy_wc2.1_2.5m_bioc_CNRM-CM6-1_ssp370_2061-2080.rds
- data/RUSLE/CNRM-CM6-1/r_rainfall/models/accuracy_wc2.1_2.5m_bioc_CNRM-CM6-1_ssp370_2081-2100.rds
- data/RUSLE/CNRM-CM6-1/r_rainfall/models/accuracy_wc2.1_2.5m_bioc_CNRM-CM6-1_ssp585_2021-2040.rds
- data/RUSLE/CNRM-CM6-1/r_rainfall/models/accuracy_wc2.1_2.5m_bioc_CNRM-CM6-1_ssp585_2041-2060.rds
- data/RUSLE/CNRM-CM6-1/r_rainfall/models/accuracy_wc2.1_2.5m_bioc_CNRM-CM6-1_ssp585_2061-2080.rds
- data/RUSLE/CNRM-CM6-1/r_rainfall/models/accuracy_wc2.1_2.5m_bioc_CNRM-CM6-1_ssp585_2081-2100.rds
- data/RUSLE/CNRM-CM6-1/r_rainfall/models/varImp_historical.rds
- data/RUSLE/CNRM-CM6-1/r_rainfall/models/varImp_wc2.1_2.5m_bioc_CNRM-CM6-1_ssp126_2021-2040.rds
- data/RUSLE/CNRM-CM6-1/r_rainfall/models/varImp_wc2.1_2.5m_bioc_CNRM-CM6-1_ssp126_2041-2060.rds
- data/RUSLE/CNRM-CM6-1/r_rainfall/models/varImp_wc2.1_2.5m_bioc_CNRM-CM6-1_ssp126_2061-2080.rds
- data/RUSLE/CNRM-CM6-1/r_rainfall/models/varImp_wc2.1_2.5m_bioc_CNRM-CM6-1_ssp126_2081-2100.rds
- data/RUSLE/CNRM-CM6-1/r_rainfall/models/varImp_wc2.1_2.5m_bioc_CNRM-CM6-1_ssp245_2021-2040.rds
- data/RUSLE/CNRM-CM6-1/r_rainfall/models/varImp_wc2.1_2.5m_bioc_CNRM-CM6-1_ssp245_2041-2060.rds
- data/RUSLE/CNRM-CM6-1/r_rainfall/models/varImp_wc2.1_2.5m_bioc_CNRM-CM6-1_ssp245_2061-2080.rds
- data/RUSLE/CNRM-CM6-1/r_rainfall/models/varImp_wc2.1_2.5m_bioc_CNRM-CM6-1_ssp245_2081-2100.rds
- data/RUSLE/CNRM-CM6-1/r_rainfall/models/varImp_wc2.1_2.5m_bioc_CNRM-CM6-1_ssp370_2021-2040.rds
- data/RUSLE/CNRM-CM6-1/r_rainfall/models/varImp_wc2.1_2.5m_bioc_CNRM-CM6-1_ssp370_2041-2060.rds
- data/RUSLE/CNRM-CM6-1/r_rainfall/models/varImp_wc2.1_2.5m_bioc_CNRM-CM6-1_ssp370_2061-2080.rds
- data/RUSLE/CNRM-CM6-1/r_rainfall/models/varImp_wc2.1_2.5m_bioc_CNRM-CM6-1_ssp370_2081-2100.rds
- data/RUSLE/CNRM-CM6-1/r_rainfall/models/varImp_wc2.1_2.5m_bioc_CNRM-CM6-1_ssp585_2021-2040.rds
- data/RUSLE/CNRM-CM6-1/r_rainfall/models/varImp_wc2.1_2.5m_bioc_CNRM-CM6-1_ssp585_2041-2060.rds
- data/RUSLE/CNRM-CM6-1/r_rainfall/models/varImp_wc2.1_2.5m_bioc_CNRM-CM6-1_ssp585_2061-2080.rds
- data/RUSLE/CNRM-CM6-1/r_rainfall/models/varImp_wc2.1_2.5m_bioc_CNRM-CM6-1_ssp585_2081-2100.rds
- data/RUSLE/CNRM-CM6-1/r_rainfall/rainfall/
- data/RUSLE/CNRM-CM6-1/r_rainfall/rainfall/historical.tif
- data/RUSLE/CNRM-CM6-1/r_rainfall/rainfall/historical.tif.aux.xml
- data/RUSLE/CNRM-CM6-1/r_rainfall/rainfall/wc2.1_2.5m_bioc_CNRM-CM6-1_ssp126_2021-2040.tif
- data/RUSLE/CNRM-CM6-1/r_rainfall/rainfall/wc2.1_2.5m_bioc_CNRM-CM6-1_ssp126_2041-2060.tif
- data/RUSLE/CNRM-CM6-1/r_rainfall/rainfall/wc2.1_2.5m_bioc_CNRM-CM6-1_ssp126_2061-2080.tif
- data/RUSLE/CNRM-CM6-1/r_rainfall/rainfall/wc2.1_2.5m_bioc_CNRM-CM6-1_ssp126_2081-2100.tif
- data/RUSLE/CNRM-CM6-1/r_rainfall/rainfall/wc2.1_2.5m_bioc_CNRM-CM6-1_ssp245_2021-2040.tif
- data/RUSLE/CNRM-CM6-1/r_rainfall/rainfall/wc2.1_2.5m_bioc_CNRM-CM6-1_ssp245_2041-2060.tif
- data/RUSLE/CNRM-CM6-1/r_rainfall/rainfall/wc2.1_2.5m_bioc_CNRM-CM6-1_ssp245_2061-2080.tif
- data/RUSLE/CNRM-CM6-1/r_rainfall/rainfall/wc2.1_2.5m_bioc_CNRM-CM6-1_ssp245_2081-2100.tif
- data/RUSLE/CNRM-CM6-1/r_rainfall/rainfall/wc2.1_2.5m_bioc_CNRM-CM6-1_ssp370_2021-2040.tif
- data/RUSLE/CNRM-CM6-1/r_rainfall/rainfall/wc2.1_2.5m_bioc_CNRM-CM6-1_ssp370_2041-2060.tif
- data/RUSLE/CNRM-CM6-1/r_rainfall/rainfall/wc2.1_2.5m_bioc_CNRM-CM6-1_ssp370_2061-2080.tif
- data/RUSLE/CNRM-CM6-1/r_rainfall/rainfall/wc2.1_2.5m_bioc_CNRM-CM6-1_ssp370_2081-2100.tif
- data/RUSLE/CNRM-CM6-1/r_rainfall/rainfall/wc2.1_2.5m_bioc_CNRM-CM6-1_ssp585_2021-2040.tif
- data/RUSLE/CNRM-CM6-1/r_rainfall/rainfall/wc2.1_2.5m_bioc_CNRM-CM6-1_ssp585_2041-2060.tif
- data/RUSLE/CNRM-CM6-1/r_rainfall/rainfall/wc2.1_2.5m_bioc_CNRM-CM6-1_ssp585_2061-2080.tif
- data/RUSLE/CNRM-CM6-1/r_rainfall/rainfall/wc2.1_2.5m_bioc_CNRM-CM6-1_ssp585_2081-2100.tif
- data/RUSLE/CNRM-CM6-1/r_rainfall/Rfactor/
- data/RUSLE/CNRM-CM6-1/r_rainfall/Rfactor/historical.tif
- data/RUSLE/CNRM-CM6-1/r_rainfall/Rfactor/historical.tif.aux.xml
- data/RUSLE/CNRM-CM6-1/r_rainfall/Rfactor/wc2.1_2.5m_bioc_CNRM-CM6-1_ssp126_2021-2040.tif
- data/RUSLE/CNRM-CM6-1/r_rainfall/Rfactor/wc2.1_2.5m_bioc_CNRM-CM6-1_ssp126_2041-2060.tif
- data/RUSLE/CNRM-CM6-1/r_rainfall/Rfactor/wc2.1_2.5m_bioc_CNRM-CM6-1_ssp126_2061-2080.tif
- data/RUSLE/CNRM-CM6-1/r_rainfall/Rfactor/wc2.1_2.5m_bioc_CNRM-CM6-1_ssp126_2081-2100.tif
- data/RUSLE/CNRM-CM6-1/r_rainfall/Rfactor/wc2.1_2.5m_bioc_CNRM-CM6-1_ssp245_2021-2040.tif
- data/RUSLE/CNRM-CM6-1/r_rainfall/Rfactor/wc2.1_2.5m_bioc_CNRM-CM6-1_ssp245_2041-2060.tif
- data/RUSLE/CNRM-CM6-1/r_rainfall/Rfactor/wc2.1_2.5m_bioc_CNRM-CM6-1_ssp245_2061-2080.tif
- data/RUSLE/CNRM-CM6-1/r_rainfall/Rfactor/wc2.1_2.5m_bioc_CNRM-CM6-1_ssp245_2081-2100.tif
- data/RUSLE/CNRM-CM6-1/r_rainfall/Rfactor/wc2.1_2.5m_bioc_CNRM-CM6-1_ssp370_2021-2040.tif
- data/RUSLE/CNRM-CM6-1/r_rainfall/Rfactor/wc2.1_2.5m_bioc_CNRM-CM6-1_ssp370_2041-2060.tif
- data/RUSLE/CNRM-CM6-1/r_rainfall/Rfactor/wc2.1_2.5m_bioc_CNRM-CM6-1_ssp370_2061-2080.tif
- data/RUSLE/CNRM-CM6-1/r_rainfall/Rfactor/wc2.1_2.5m_bioc_CNRM-CM6-1_ssp370_2081-2100.tif
- data/RUSLE/CNRM-CM6-1/r_rainfall/Rfactor/wc2.1_2.5m_bioc_CNRM-CM6-1_ssp585_2021-2040.tif
- data/RUSLE/CNRM-CM6-1/r_rainfall/Rfactor/wc2.1_2.5m_bioc_CNRM-CM6-1_ssp585_2041-2060.tif
- data/RUSLE/CNRM-CM6-1/r_rainfall/Rfactor/wc2.1_2.5m_bioc_CNRM-CM6-1_ssp585_2061-2080.tif
- data/RUSLE/CNRM-CM6-1/r_rainfall/Rfactor/wc2.1_2.5m_bioc_CNRM-CM6-1_ssp585_2081-2100.tif
- data/RUSLE/GFDL-ESM4/
- data/RUSLE/GFDL-ESM4/c_coverManagement/
- data/RUSLE/GFDL-ESM4/c_coverManagement/c_factor.tif
- data/RUSLE/GFDL-ESM4/EVALUATION/
- data/RUSLE/GFDL-ESM4/EVALUATION/allSamples.rds
- data/RUSLE/GFDL-ESM4/EVALUATION/AveragedSamples.rds
- data/RUSLE/GFDL-ESM4/k_erodability/
- data/RUSLE/GFDL-ESM4/k_erodability/Kfactor/
- data/RUSLE/GFDL-ESM4/k_erodability/Kfactor/k_factor.tif
- data/RUSLE/GFDL-ESM4/k_erodability/models/
- data/RUSLE/GFDL-ESM4/k_erodability/models/accuracy_clay.rds
- data/RUSLE/GFDL-ESM4/k_erodability/models/accuracy_organic.rds
- data/RUSLE/GFDL-ESM4/k_erodability/models/accuracy_sand.rds
- data/RUSLE/GFDL-ESM4/k_erodability/models/accuracy_silt.rds
- data/RUSLE/GFDL-ESM4/k_erodability/models/varImp_clay.rds
- data/RUSLE/GFDL-ESM4/k_erodability/models/varImp_organic.rds
- data/RUSLE/GFDL-ESM4/k_erodability/models/varImp_sand.rds
- data/RUSLE/GFDL-ESM4/k_erodability/models/varImp_silt.rds
- data/RUSLE/GFDL-ESM4/k_erodability/texture/
- data/RUSLE/GFDL-ESM4/k_erodability/texture/clay.tif
- data/RUSLE/GFDL-ESM4/k_erodability/texture/organic.tif
- data/RUSLE/GFDL-ESM4/k_erodability/texture/sand.tif
- data/RUSLE/GFDL-ESM4/k_erodability/texture/silt.tif
- data/RUSLE/GFDL-ESM4/ls_slope/
- data/RUSLE/GFDL-ESM4/ls_slope/ls_factor.tif
- data/RUSLE/GFDL-ESM4/ls_slope/ls_factor.tif.aux.xml
- data/RUSLE/GFDL-ESM4/OPERATION/
- data/RUSLE/GFDL-ESM4/OPERATION/DIFFERENCE/
- data/RUSLE/GFDL-ESM4/OPERATION/DIFFERENCE/wc2.1_2.5m_bioc_GFDL-ESM4_ssp126_2021-2040_DIFFERENCE.tif
- data/RUSLE/GFDL-ESM4/OPERATION/DIFFERENCE/wc2.1_2.5m_bioc_GFDL-ESM4_ssp126_2041-2060_DIFFERENCE.tif
- data/RUSLE/GFDL-ESM4/OPERATION/DIFFERENCE/wc2.1_2.5m_bioc_GFDL-ESM4_ssp126_2061-2080_DIFFERENCE.tif
- data/RUSLE/GFDL-ESM4/OPERATION/DIFFERENCE/wc2.1_2.5m_bioc_GFDL-ESM4_ssp126_2081-2100_DIFFERENCE.tif
- data/RUSLE/GFDL-ESM4/OPERATION/DIFFERENCE/wc2.1_2.5m_bioc_GFDL-ESM4_ssp370_2021-2040_DIFFERENCE.tif
- data/RUSLE/GFDL-ESM4/OPERATION/DIFFERENCE/wc2.1_2.5m_bioc_GFDL-ESM4_ssp370_2041-2060_DIFFERENCE.tif
- data/RUSLE/GFDL-ESM4/OPERATION/DIFFERENCE/wc2.1_2.5m_bioc_GFDL-ESM4_ssp370_2061-2080_DIFFERENCE.tif
- data/RUSLE/GFDL-ESM4/OPERATION/DIFFERENCE/wc2.1_2.5m_bioc_GFDL-ESM4_ssp370_2081-2100_DIFFERENCE.tif
- data/RUSLE/GFDL-ESM4/OPERATION/DIFFERENCE/wc2.1_2.5m_bioc_GFDL-ESM4_ssp585_2021-2040_DIFFERENCE.tif
- data/RUSLE/GFDL-ESM4/OPERATION/DIFFERENCE/wc2.1_2.5m_bioc_GFDL-ESM4_ssp585_2041-2060_DIFFERENCE.tif
- data/RUSLE/GFDL-ESM4/OPERATION/DIFFERENCE/wc2.1_2.5m_bioc_GFDL-ESM4_ssp585_2061-2080_DIFFERENCE.tif
- data/RUSLE/GFDL-ESM4/OPERATION/DIFFERENCE/wc2.1_2.5m_bioc_GFDL-ESM4_ssp585_2081-2100_DIFFERENCE.tif
- data/RUSLE/GFDL-ESM4/OPERATION/HISTORICAL/
- data/RUSLE/GFDL-ESM4/OPERATION/HISTORICAL/historical_RUSLE-reclass.tif
- data/RUSLE/GFDL-ESM4/OPERATION/HISTORICAL/historical_RUSLE.tif
- data/RUSLE/GFDL-ESM4/OPERATION/SCENARIOS/
- data/RUSLE/GFDL-ESM4/OPERATION/SCENARIOS/wc2.1_2.5m_bioc_GFDL-ESM4_ssp126_2021-2040_RUSLE.tif
- data/RUSLE/GFDL-ESM4/OPERATION/SCENARIOS/wc2.1_2.5m_bioc_GFDL-ESM4_ssp126_2041-2060_RUSLE.tif
- data/RUSLE/GFDL-ESM4/OPERATION/SCENARIOS/wc2.1_2.5m_bioc_GFDL-ESM4_ssp126_2061-2080_RUSLE.tif
- data/RUSLE/GFDL-ESM4/OPERATION/SCENARIOS/wc2.1_2.5m_bioc_GFDL-ESM4_ssp126_2081-2100_RUSLE.tif
- data/RUSLE/GFDL-ESM4/OPERATION/SCENARIOS/wc2.1_2.5m_bioc_GFDL-ESM4_ssp370_2021-2040_RUSLE.tif
- data/RUSLE/GFDL-ESM4/OPERATION/SCENARIOS/wc2.1_2.5m_bioc_GFDL-ESM4_ssp370_2041-2060_RUSLE.tif
- data/RUSLE/GFDL-ESM4/OPERATION/SCENARIOS/wc2.1_2.5m_bioc_GFDL-ESM4_ssp370_2061-2080_RUSLE.tif
- data/RUSLE/GFDL-ESM4/OPERATION/SCENARIOS/wc2.1_2.5m_bioc_GFDL-ESM4_ssp370_2081-2100_RUSLE.tif
- data/RUSLE/GFDL-ESM4/OPERATION/SCENARIOS/wc2.1_2.5m_bioc_GFDL-ESM4_ssp585_2021-2040_RUSLE.tif
- data/RUSLE/GFDL-ESM4/OPERATION/SCENARIOS/wc2.1_2.5m_bioc_GFDL-ESM4_ssp585_2041-2060_RUSLE.tif
- data/RUSLE/GFDL-ESM4/OPERATION/SCENARIOS/wc2.1_2.5m_bioc_GFDL-ESM4_ssp585_2061-2080_RUSLE.tif
- data/RUSLE/GFDL-ESM4/OPERATION/SCENARIOS/wc2.1_2.5m_bioc_GFDL-ESM4_ssp585_2081-2100_RUSLE.tif
- data/RUSLE/GFDL-ESM4/r_rainfall/
- data/RUSLE/GFDL-ESM4/r_rainfall/models/
- data/RUSLE/GFDL-ESM4/r_rainfall/models/accuracy_historical.rds
- data/RUSLE/GFDL-ESM4/r_rainfall/models/accuracy_wc2.1_2.5m_bioc_GFDL-ESM4_ssp126_2041-2060.rds
- data/RUSLE/GFDL-ESM4/r_rainfall/models/accuracy_wc2.1_2.5m_bioc_GFDL-ESM4_ssp126_2061-2080.rds
- data/RUSLE/GFDL-ESM4/r_rainfall/models/accuracy_wc2.1_2.5m_bioc_GFDL-ESM4_ssp126_2081-2100.rds
- data/RUSLE/GFDL-ESM4/r_rainfall/models/accuracy_wc2.1_2.5m_bioc_GFDL-ESM4_ssp370_2041-2060.rds
- data/RUSLE/GFDL-ESM4/r_rainfall/models/accuracy_wc2.1_2.5m_bioc_GFDL-ESM4_ssp370_2061-2080.rds
- data/RUSLE/GFDL-ESM4/r_rainfall/models/accuracy_wc2.1_2.5m_bioc_GFDL-ESM4_ssp370_2081-2100.rds
- data/RUSLE/GFDL-ESM4/r_rainfall/models/accuracy_wc2.1_2.5m_prec_GFDL-ESM4_ssp126_2021-2040.rds
- data/RUSLE/GFDL-ESM4/r_rainfall/models/accuracy_wc2.1_2.5m_prec_GFDL-ESM4_ssp370_2021-2040.rds
- data/RUSLE/GFDL-ESM4/r_rainfall/models/accuracy_wc2.1_2.5m_prec_GFDL-ESM4_ssp585_2021-2040.rds
- data/RUSLE/GFDL-ESM4/r_rainfall/models/accuracy_wc2.1_2.5m_prec_GFDL-ESM4_ssp585_2041-2060.rds
- data/RUSLE/GFDL-ESM4/r_rainfall/models/accuracy_wc2.1_2.5m_prec_GFDL-ESM4_ssp585_2061-2080.rds
- data/RUSLE/GFDL-ESM4/r_rainfall/models/accuracy_wc2.1_2.5m_prec_GFDL-ESM4_ssp585_2081-2100.rds
- data/RUSLE/GFDL-ESM4/r_rainfall/models/varImp_historical.rds
- data/RUSLE/GFDL-ESM4/r_rainfall/models/varImp_wc2.1_2.5m_bioc_GFDL-ESM4_ssp126_2041-2060.rds
- data/RUSLE/GFDL-ESM4/r_rainfall/models/varImp_wc2.1_2.5m_bioc_GFDL-ESM4_ssp126_2061-2080.rds
- data/RUSLE/GFDL-ESM4/r_rainfall/models/varImp_wc2.1_2.5m_bioc_GFDL-ESM4_ssp126_2081-2100.rds
- data/RUSLE/GFDL-ESM4/r_rainfall/models/varImp_wc2.1_2.5m_bioc_GFDL-ESM4_ssp370_2041-2060.rds
- data/RUSLE/GFDL-ESM4/r_rainfall/models/varImp_wc2.1_2.5m_bioc_GFDL-ESM4_ssp370_2061-2080.rds
- data/RUSLE/GFDL-ESM4/r_rainfall/models/varImp_wc2.1_2.5m_bioc_GFDL-ESM4_ssp370_2081-2100.rds
- data/RUSLE/GFDL-ESM4/r_rainfall/models/varImp_wc2.1_2.5m_prec_GFDL-ESM4_ssp126_2021-2040.rds
- data/RUSLE/GFDL-ESM4/r_rainfall/models/varImp_wc2.1_2.5m_prec_GFDL-ESM4_ssp370_2021-2040.rds
- data/RUSLE/GFDL-ESM4/r_rainfall/models/varImp_wc2.1_2.5m_prec_GFDL-ESM4_ssp585_2021-2040.rds
- data/RUSLE/GFDL-ESM4/r_rainfall/models/varImp_wc2.1_2.5m_prec_GFDL-ESM4_ssp585_2041-2060.rds
- data/RUSLE/GFDL-ESM4/r_rainfall/models/varImp_wc2.1_2.5m_prec_GFDL-ESM4_ssp585_2061-2080.rds
- data/RUSLE/GFDL-ESM4/r_rainfall/models/varImp_wc2.1_2.5m_prec_GFDL-ESM4_ssp585_2081-2100.rds
- data/RUSLE/GFDL-ESM4/r_rainfall/rainfall/
[truncated: 339 more entries]
