# Supplementary material for: Impacts of soil erosion and climate change on the built heritage of the Pambamarca Fortress Complex in northern Ecuador
Source: PLoS One. 2023 Feb 23;18(2):e0281869. doi: 10.1371/journal.pone.0281869 (PMC9949680; doi:10.1371/journal.pone.0281869)
Supplement: S1 Data — (ZIP) [file pone.0281869.s003.zip › data/characterization/KoppenGeiger_Present_confidence.tif.aux.xml]

<PAMDataset>
  <PAMRasterBand band="1">
    <Metadata>
      <MDI key="STATISTICS_MAXIMUM">100</MDI>
      <MDI key="STATISTICS_MEAN">80.069518716578</MDI>
      <MDI key="STATISTICS_MINIMUM">33</MDI>
      <MDI key="STATISTICS_STDDEV">24.365103503829</MDI>
      <MDI key="STATISTICS_VALID_PERCENT">100</MDI>
    </Metadata>
  </PAMRasterBand>
</PAMDataset>
