# Supplementary material for: Impacts of soil erosion and climate change on the built heritage of the Pambamarca Fortress Complex in northern Ecuador
Source: PLoS One. 2023 Feb 23;18(2):e0281869. doi: 10.1371/journal.pone.0281869 (PMC9949680; doi:10.1371/journal.pone.0281869)
Supplement: S1 Data — (ZIP) [file pone.0281869.s003.zip › data/landsatComposites/compositesImagesDates.csv]

system:index	stats	.geo
0	[[1986-07-13, 1986-07-29, 1986-08-23, 1986-08-30, 1986-09-15], [1987-06-30, 1987-07-16, 1987-08-17, 1987-09-02, 1987-09-18], [1988-06-08], [1989-07-13, 1989-08-07], [1990-09-10], [1991-06-02, 1991-06-09, 1991-06-25, 1991-07-11, 1991-07-27, 1991-08-12, 1991-09-13], [1992-07-14], [1996-07-08, 1996-07-24, 1996-08-25, 1996-09-10], [1997-06-09, 1997-07-27, 1997-08-21, 1997-08-28, 1997-09-06, 1997-09-2…	{"type":"MultiPoint","coordinates":[]}
