# Supplementary material for: Impacts of soil erosion and climate change on the built heritage of the Pambamarca Fortress Complex in northern Ecuador
Source: PLoS One. 2023 Feb 23;18(2):e0281869. doi: 10.1371/journal.pone.0281869 (PMC9949680; doi:10.1371/journal.pone.0281869)
Supplement: S2 File — (ZIP) [file pone.0281869.s005.zip]

Archive with 6 entries (6 files):
- 1_r_rainFall.R
- 2_k_SoilErodibility.R
- 3_ls_SlopeLength.R
- 4_c_coverManagement.R
- 5_calculate_RUSLE.R
- 6_evaluate_RUSLE.R
