# Supplementary material for: Impacts of soil erosion and climate change on the built heritage of the Pambamarca Fortress Complex in northern Ecuador
Source: PLoS One. 2023 Feb 23;18(2):e0281869. doi: 10.1371/journal.pone.0281869 (PMC9949680; doi:10.1371/journal.pone.0281869)
Supplement: S2 File — (ZIP) [file pone.0281869.s005.zip › 1_r_rainFall.R]

# RAINFALL EROSIVITY (R) #

# Author: Fabián Santos
# Date: 09/02/2023
# Version: 1.0
# Require: Rainfall datasets acquired from WorldClim and study area. Data available from the authors upon request.
# Licence: GPL (>= 3)
# URL: https://github.com/FSantosCodes/Pambamarca_RUSLE
# Reference: T R Moore. Rainfall Erosivity in East Africa. Geografiska Annaler. Series A, Physical Geography, 61 (3/4):147–156, 1979. doi: 10.2307/520909.

#### R ENVIRONMENT ####

library(pacman)
p_load(raster,rgdal,randomForest,caret)

#### INPUTS ####

#input folder with biovariables from CMIP6 (zip files)
cmip6_folder <- ".../CNRM-CM6-1"
#output folder
output_folder <- ".../CNRM-CM6-1/r_rainfall"
#input tif file with historical rainfall
historical_rainfall <- ".../historical/wc2.1_2.5m_bio_12.tif"
#if time-series, sum files?
sum_files <- T
#if bioclimatic variables, which raster number is rainfall?
rainfall_number <- 12
#rainfall factor method: renard, merritt, moore
method <- "renard"
#study area shapefile
studyArea_shp <- ".../pambamarca_area.shp"
#folder of predictors
spatial_predictors <- ".../predictors"

#### READ DATA ####

#create folder
dir.create(output_folder,recursive=T,showWarnings=F)
dir.rainfall <- paste0(output_folder,"/rainfall")
dir.create(dir.rainfall,recursive=T,showWarnings=F)
dir.Rfactor <- paste0(output_folder,"/Rfactor")
dir.create(dir.Rfactor,recursive=T,showWarnings=F)
dir.models <- paste0(output_folder,"/models")
dir.create(dir.models,recursive=T,showWarnings=F)
#get files & study area
cmip6.files <- list.files(cmip6_folder,full.names=T,pattern=".zip")
#add historical
cmip6.files <- c(historical_rainfall,cmip6.files)
#get predictors and area
predictors.sta <- stack(list.files(spatial_predictors,full.names=T,pattern=".tif$"))
area.shp <- shapefile(studyArea_shp)

#### FUNCTIONS ####

#randomForest rescale
rescale_rf <- function(x,y,prefix){
  #sample dependent (y)
  sub.samp <- raster::rasterToPoints(y, spatial = TRUE)
  sub.samp@data <- data.frame(sub.samp@data, raster::extract(x,sub.samp))
  names(sub.samp@data) <- c("y", names(x))
  sub.samp <- stats::na.omit(sub.samp@data)
  #prepare model
  dat = sub.samp
  ix = sample(nrow(dat),floor(nrow(dat)*.8))
  trainset = dat[ix,]
  testset = dat[-ix,]
  model.rf <- randomForest(y ~ . ,data=trainset,importance=T)
  #predict
  testPred <- predict(model.rf , testset)
  y.pred <- predict(x, model=model.rf)
  #derive metrics & importance
  acc.metrics <- data.frame(RMSE=RMSE(testPred,testset$y),R2=R2(testPred,testset$y))
  imp.vars <-  model.rf$importance
  names(imp.vars) <- c("prcIncMSE","incNdePur")
  imp.vars <- data.frame(vars=rownames(imp.vars),imp.vars)
  imp.vars <- imp.vars[order(imp.vars$X.IncMSE,decreasing=T),]
  rownames(imp.vars) <- NULL
  #save rainfall
  out.name <- paste0(dir.rainfall,"/",prefix,".tif")
  writeRaster(y.pred,out.name,overwrite=T)
  #save models
  out.name <- paste0(dir.models,"/accuracy_",prefix,".rds")
  saveRDS(acc.metrics,out.name)
  out.name <- paste0(dir.models,"/varImp_",prefix,".rds")
  saveRDS(acc.metrics,out.name)
  #end
  print(acc.metrics)
  print(imp.vars)
  return(y.pred)
}
#erosivity moore
calculate_r_moore <- function(p) {
  ke <- 11.46*p - 2226
  r <- 0.029*ke - 26
  r_si <- 17.02*r # Conversion from imperial to SI units
  return(r_si)
}
#erosivity renard
calculate_r_renard <- function(p){
  p.val <- values(p)
  values(p) <- ifelse(p.val>850,
                      587.8 - (1.219 * p.val) + (0.004105 * p.val^2),
                      0.0483 * p.val^1.61)
  return(p)
}
#erosivity merritt
calculate_r_merritt <- function(p){
  p <- 38.5 + 0.35 * p
  return(p)
}

#### PROCESSING ####

#start processing
for(i in 1:length(cmip6.files)){
  #call file
  cmip6.i <- cmip6.files[i]
  #unzip & select
  if(i>1){
    file.i <- unzip(zipfile=cmip6.i,list=T)
    file.i <- paste0(dir.rainfall,"/",tail(unlist(strsplit(file.i[1,1],"/")),1))
    unzip(zipfile=cmip6.i,exdir=dir.rainfall,junkpaths=T)
    if(sum_files){
      rain.i <- sum(stack(file.i)) #for sum
    }else{
      rain.i <- stack(file.i)[[rainfall_number]] #rainfall file number 
    }
  }else{
    file.i <- paste0(dir.rainfall,"/historical.tif")
    rain.i <- raster(cmip6.i)
  }
  #march size with dem and ndvi rasters & name
  rain.i <- crop(rain.i,area.shp)
  name.i <- gsub(".tif","",basename(file.i))
  #rescale raster
  rain.i <- disaggregate(rain.i,fact=10)
  #downscale
  rain.i <- rescale_rf(x=predictors.sta,y=rain.i,prefix=name.i)
  #match rain.i with shapefile extent
  rain.i <- mask(crop(rain.i, extent(area.shp)),area.shp)
  #apply rainfall erosivity
  if(method=="moore"){
    rfactor.i <- calculate_r_moore(rain.i)
  }else if(method=="renard"){
    rfactor.i <- calculate_r_renard(rain.i)
  }else if(method=="merritt"){
    rfactor.i <- calculate_r_merritt(rain.i)
  }
  #save r factor
  output.file <- paste0(dir.Rfactor,"/",basename(file.i))
  writeRaster(rfactor.i,output.file,overwrite=T)
}
