# Supplementary material for: Impacts of soil erosion and climate change on the built heritage of the Pambamarca Fortress Complex in northern Ecuador
Source: PLoS One. 2023 Feb 23;18(2):e0281869. doi: 10.1371/journal.pone.0281869 (PMC9949680; doi:10.1371/journal.pone.0281869)
Supplement: S2 File — (ZIP) [file pone.0281869.s005.zip › 2_k_SoilErodibility.R]

# SOIL ERODABILITY (K) #

# Author: Fabián Santos
# Date: 09/02/2023
# Version: 1.0
# Require: Soil texture datasets acquired from SoilGrids and study area. Data available from the authors upon request.
# Licence: GPL (>= 3)
# URL: https://github.com/FSantosCodes/Pambamarca_RUSLE
# Reference: #J. R. Williams. The EPIC model - Soil Erosion. In Vijay P. Singh, editor, Computer Models of Watershed Hydrology, pages 909–1000. Water Resources Publications, Highlands Ranch, CO, USA, 1995. ISBN 0918334918, 9780918334916

#### R ENVIRONMENT ####

library(pacman)
p_load(raster,rgdal,randomForest,caret)

#### INPUTS ####

#input file of clay content (g/kg)
clay_file <- ".../soilgrids/clay_0-5.tif"
#input file of sand content (g/kg)
sand_file <- ".../soilgrids/sand_0-5.tif"
#input file of silt content (g/kg)
silt_file <- ".../silt_0-5.tif"
#input file of organic carbon (g/dm3)
organic_file <- ".../organic_0-5.tif"
#study area shapefile
studyArea_shp <- ".../pambamarca_area.shp"
#folder of predictors
spatial_predictors <- ".../predictors"
#output folder
output_folder <- ".../k_erodability"

#### READ DATA ####

#create folder
dir.create(output_folder,recursive=T,showWarnings=F)
dir.texture <- paste0(output_folder,"/texture")
dir.create(dir.texture,recursive=T,showWarnings=F)
dir.Kfactor <- paste0(output_folder,"/Kfactor")
dir.create(dir.Kfactor,recursive=T,showWarnings=F)
dir.models <- paste0(output_folder,"/models")
dir.create(dir.models,recursive=T,showWarnings=F)
#get predictors & study area
predictors.sta <- stack(list.files(spatial_predictors,full.names=T,pattern=".tif$"))
area.shp <- shapefile(studyArea_shp)

#### FUNCTIONS ####

#randomForest rescale
rescale_rf <- function(x,y,prefix){
  #sample dependent (y)
  sub.samp <- raster::rasterToPoints(y, spatial = TRUE)
  sub.samp@data <- data.frame(sub.samp@data, raster::extract(x,sub.samp))
  names(sub.samp@data) <- c("y", names(x))
  sub.samp <- stats::na.omit(sub.samp@data)
  #prepare model
  dat = sub.samp
  ix = sample(nrow(dat),floor(nrow(dat)*.8))
  trainset = dat[ix,]
  testset = dat[-ix,]
  model.rf <- randomForest(y ~ . ,data=trainset,importance=T)
  #predict
  testPred <- predict(model.rf , testset,mtry=4,ntree=1000)
  y.pred <- predict(x, model=model.rf)
  #derive metrics & importance
  acc.metrics <- data.frame(RMSE=RMSE(testPred,testset$y),R2=R2(testPred,testset$y))
  imp.vars <-  model.rf$importance
  names(imp.vars) <- c("prcIncMSE","incNdePur")
  imp.vars <- data.frame(vars=rownames(imp.vars),imp.vars)
  imp.vars <- imp.vars[order(imp.vars$X.IncMSE,decreasing=T),]
  rownames(imp.vars) <- NULL
  #save textures
  out.name <- paste0(dir.texture,"/",prefix,".tif")
  writeRaster(y.pred,out.name,overwrite=T)
  #save models
  out.name <- paste0(dir.models,"/accuracy_",prefix,".rds")
  saveRDS(acc.metrics,out.name)
  out.name <- paste0(dir.models,"/varImp_",prefix,".rds")
  saveRDS(acc.metrics,out.name)
  #end
  print(acc.metrics)
  print(imp.vars)
  return(list(y.pred,acc.metrics))
}
#soil erodability function
calculate_k_williams <- function(sndprc, sltprc, clyprc, orcprc){
  a <- (0.2 + 0.3*exp(-0.0256*sndprc*(1 - sltprc/100)))
  b <- (sltprc/(clyprc + sltprc))^0.3
  c <- 1 - (0.25*orcprc)/(orcprc + exp(3.72 - 2.95*orcprc))
  sn1 <- (1 - (sndprc/100))
  d <- 1 - (0.7*sn1)/(sn1 + exp(-5.51 + 22.9*sn1))
  k <- 0.1317*a*b*c*d
  return(k)
}

#### PROCESSING ####

#sand (g/kg)
sand.ras <- raster(sand_file)
sand.ras <- mask(crop(sand.ras, extent(area.shp)),area.shp)
sand.ras <- sand.ras/10 #conversion g/kg to %
compute <- T
while(compute){
  pred.ras <- rescale_rf(x=predictors.sta,y=sand.ras,prefix="sand")
  compute <- ifelse(pred.ras[[2]]$R2<0.6,T,F)
}
#silt (g/kg)
silt.ras <- raster(silt_file)
silt.ras <- mask(crop(silt.ras, extent(area.shp)),area.shp)
silt.ras <- silt.ras/10
compute <- T
while(compute){
  pred.ras <- rescale_rf(x=predictors.sta,y=silt.ras,prefix="silt")
  compute <- ifelse(pred.ras[[2]]$R2<0.5,T,F)
}
#clay (g/kg)
clay.ras <- raster(clay_file)
clay.ras <- mask(crop(clay.ras, extent(area.shp)),area.shp)
clay.ras <- clay.ras/10
compute <- T
while(compute){
  pred.ras <- rescale_rf(x=predictors.sta,y=clay.ras,prefix="clay")
  compute <- ifelse(pred.ras[[2]]$R2<0.6,T,F)
}
#organic (g/dm3)
organic.ras <- raster(organic_file)
organic.ras <- mask(crop(organic.ras, extent(area.shp)),area.shp)
organic.ras <- organic.ras/10
compute <- T
while(compute){
  pred.ras <- rescale_rf(x=predictors.sta,y=organic.ras,prefix="organic")
  compute <- ifelse(pred.ras[[2]]$R2<0.6,T,F)
}
#read predicted rasters
clay.ras <- raster(list.files(dir.texture,full.names=T,pattern="clay.tif$"))
organic.ras <- raster(list.files(dir.texture,full.names=T,pattern="organic.tif$"))
sand.ras <- raster(list.files(dir.texture,full.names=T,pattern="sand.tif$"))
silt.ras <- raster(list.files(dir.texture,full.names=T,pattern="silt.tif$"))
#apply factor formula
erodability.ras <- calculate_k_williams(sand.ras,silt.ras,clay.ras,organic.ras)
#save erodability
out.file <- paste0(dir.Kfactor,"/k_factor.tif")
writeRaster(erodability.ras,out.file,overwrite=T)
