# Supplementary material for: Impacts of soil erosion and climate change on the built heritage of the Pambamarca Fortress Complex in northern Ecuador
Source: PLoS One. 2023 Feb 23;18(2):e0281869. doi: 10.1371/journal.pone.0281869 (PMC9949680; doi:10.1371/journal.pone.0281869)
Supplement: S2 File — (ZIP) [file pone.0281869.s005.zip › 3_ls_SlopeLength.R]

# SLOPE LENGTH AND STEEPNESS (LS) #

# Author: Fabián Santos
# Date: 09/02/2023
# Version: 1.0
# Require: LS factor calculated in SAGA GIS and study area. Data available from the authors upon request.
# Licence: GPL (>= 3)
# URL: https://github.com/FSantosCodes/Pambamarca_RUSLE
# Reference: Desmet, P.J.J., Govers, G. (1996): A GIS Procedure for Automatically Calculating the USLE LS Factor on Topographically Complex Landscape Units. Journal of Soil and Water Conservation, 51(5), 427-433.

#### R ENVIRONMENT ####

library(pacman)
p_load(raster)

#### INPUTS ####

#input ls-factor
DEM_lsFactor <- ".../pambamarca_100mts_dem_crop_LS_desmet_fill.tif"
#study area shapefile
studyArea_shp <- ".../pambamarca_area.shp"
#output folder
output_folder <- ".../ls_slope"

#### PROCESSING ####

dir.create(output_folder,showWarnings=F,recursive=T)
#get dem & study area
ls.ras <- raster(DEM_lsFactor)
area.shp <- shapefile(studyArea_shp)
#crop
ls.ras <- mask(crop(ls.ras, extent(area.shp)),area.shp)
#save
out.file <- paste0(output_folder,"/ls_factor.tif")
writeRaster(ls.ras,out.file,overwrite=T)
