# Supplementary material for: Impacts of soil erosion and climate change on the built heritage of the Pambamarca Fortress Complex in northern Ecuador
Source: PLoS One. 2023 Feb 23;18(2):e0281869. doi: 10.1371/journal.pone.0281869 (PMC9949680; doi:10.1371/journal.pone.0281869)
Supplement: S2 File — (ZIP) [file pone.0281869.s005.zip › 4_c_coverManagement.R]

# COVER MANAGEMENT (C) #

# Author: Fabián Santos
# Date: 09/02/2023
# Version: 1.0
# Require: NDVI and study area. Data available from the authors upon request.
# Licence: GPL (>= 3)
# URL: https://github.com/FSantosCodes/Pambamarca_RUSLE
# Reference: J.M. Van der Knijff, R.J.A. Jones, and L. Montanarella. Soil Erosion Risk Assessment in Europe, EUR 19044 EN. Technical report, European Soil Bureau, European Comission, 2000.

#### R ENVIRONMENT ####

library(pacman)
p_load(raster)

#### INPUTS ####

#input NDVI filename (wet season)
NDVI_input <- ".../pambamarca_LTS_series_NDVI_P50_ALL_crop.tif"
#study area shapefile
studyArea_shp <- ".../pambamarca_area.shp"
#NDVI scale factor
scale_NDVI <- 1 #0.0001
#output folder
output_folder <- ".../c_coverManagement"

#### PROCESSING ####

dir.create(output_folder,showWarnings=F,recursive=T)
#get NDVI & study area
ndvi.ras <- raster(NDVI_input)
area.shp <- shapefile(studyArea_shp)
#if scale
ndvi.ras <- ndvi.ras * scale_NDVI
#crop above
ndvi.ras <- mask(crop(ndvi.ras, extent(area.shp)),area.shp)
#apply
calculate_c_knijff <- function(ndvi) {
  alpha <- 2 # as suggested by Knijff 2000
  beta <- 1 # as suggested by Knijff 2000
  c <- min(exp(-alpha * (ndvi/(beta - ndvi))), 1)
  return(c)
}
c.factor <- calculate_c_knijff(ndvi.ras)
#save
out.file <- paste0(output_folder,"/c_factor.tif")
writeRaster(c.factor,out.file,overwrite=T)
