# Supplementary material for: Impacts of soil erosion and climate change on the built heritage of the Pambamarca Fortress Complex in northern Ecuador
Source: PLoS One. 2023 Feb 23;18(2):e0281869. doi: 10.1371/journal.pone.0281869 (PMC9949680; doi:10.1371/journal.pone.0281869)
Supplement: S2 File — (ZIP) [file pone.0281869.s005.zip › 5_calculate_RUSLE.R]

# RUSLE CALCULATION #

# Author: Fabián Santos
# Date: 09/02/2023
# Version: 1.0
# Require: RUSLE factors computed (i.e. r,k,ls and c factors). Data available from the authors upon request.
# Licence: GPL (>= 3)
# URL: https://github.com/FSantosCodes/Pambamarca_RUSLE

#### R ENVIRONMENT ####

library(pacman)
p_load(raster,rasterVis)

#### INPUTS ####

#project folder with factors
rusle_project <- ".../CNRM-CM6-1"
#output folder
output_folder <- ".../CNRM-CM6-1/OPERATION"
#visualization threshold (min,max) & colors
vis_threshold <- c(-10,10) #MIROC6
colors.pal <- viridis::magma(10)
#visualize or process?
processing <- F

#### PROCESSING ####

if(processing){
  dir.create(output_folder,showWarnings=F,recursive=T)
  r <- paste0(grep("r_rainfall",list.files(rusle_project,full.names=T),value=T),"/Rfactor")
  k <- list.files(paste0(grep("k_erodability",list.files(rusle_project,full.names=T),value=T),"/Kfactor"),full.names=T,pattern=".tif$")
  ls <- grep("ls_factor.tif$",list.files(rusle_project,full.names=T,recursive=T),value=T)
  c <- grep("c_factor.tif$",list.files(rusle_project,full.names=T,recursive=T),value=T)
  #get r files 
  r.files <- list.files(r,full.names=T,pattern=".tif$")
  #get other files
  k.ras <- raster(k)
  ls.ras <- raster(ls)
  c.ras <- raster(c)
  #get historical
  hist.file <- r.files[grep("historical.tif$",r.files)]
  hist.ras <- raster(hist.file)
  hist.ras <- hist.ras * k.ras * ls.ras * c.ras
  #filter
  r.files <- r.files[-grep("historical.tif$",r.files)]
  #start processing
  diff.rasters <- list()
  for(i in 1:length(r.files)){
    #get r
    r.ras <- raster(r.files[i])
    #operate RUSLE
    rusle.ras <- r.ras * k.ras * ls.ras * c.ras
    out.file <- gsub(".tif","",basename(r.files[i]))
    out.file <- paste0(output_folder,"/",out.file,"_RUSLE.tif")
    writeRaster(rusle.ras,out.file,overwrite=T)
    #get difference from historical
    rusle.diff <- rusle.ras - hist.ras
    out.file <- gsub(".tif","",basename(r.files[i]))
    out.file <- paste0(output_folder,"/",out.file,"_DIFFERENCE.tif")
    writeRaster(rusle.diff,out.file,overwrite=T)
    #plot
    diff.rasters[[i]] <- rusle.diff
  }
  #organize difference
  diff.folder <- paste0(output_folder,"/DIFFERENCE")
  dir.create(diff.folder,showWarnings=F)
  diff.files <- list.files(output_folder,pattern="DIFFERENCE.tif$",full.names=T)
  file.rename(diff.files,paste0(diff.folder,"/",basename(diff.files)))
  #organize rusle
  rus.folder <- paste0(output_folder,"/SCENARIOS")
  dir.create(rus.folder,showWarnings=F)
  rus.files <- list.files(output_folder,pattern="RUSLE.tif$",full.names=T)
  file.rename(rus.files,paste0(rus.folder,"/",basename(rus.files)))
  #save historical
  his.folder <- paste0(output_folder,"/HISTORICAL")
  dir.create(his.folder,showWarnings=F)
  out.file <- gsub(".tif","",basename(hist.file))
  out.file <- paste0(his.folder,"/",out.file,"_RUSLE.tif")
  writeRaster(hist.ras,out.file,overwrite=T)
  #reclass historical and save
  hist.rec <- raster(paste0(output_folder,"/HISTORICAL/historical_RUSLE.tif"))
  max.val <- ceiling(max(values(hist.rec),na.rm=T))
  rec.mat <- matrix(c(0,5,5,
                      5,10,10,
                      10,20,20,
                      20,30,30,
                      30,40,40,
                      40,50,50,
                      50,60,60,
                      60,70,70,
                      70,80,80,
                      80,90,90,
                      90,100,100,
                      100,max.val,255),
                    12,3,byrow = T)
  hist.rec <- reclassify(hist.rec,rec.mat)
  out.file <- gsub(".tif","",basename(hist.file))
  out.file <- paste0(his.folder,"/",out.file,"_RUSLE-reclass.tif")
  writeRaster(hist.rec,out.file,overwrite=T)
}
#get basenames
r.files <- paste0(grep("r_rainfall",list.files(rusle_project,full.names=T),value=T),"/Rfactor")
r.files <- list.files(r.files,full.names=T,pattern=".tif$")
#historical
ssp.names <- sapply(strsplit(basename(r.files[-1]),"_"),"[[",4)
ssp.names <- paste0(ssp.names,"|",sapply(strsplit(basename(r.files[-1]),"_"),"[[",5))
ssp.names <- paste0(ssp.names,"|",gsub(".tif","",sapply(strsplit(basename(r.files[-1]),"_"),"[[",6)))
#group scenarios
ssp126 <- grep("ssp126",ssp.names)
ssp245 <- grep("ssp245",ssp.names)
ssp370 <- grep("ssp370",ssp.names)
ssp585 <- grep("ssp585",ssp.names)
ssp.index <- list(ssp126,ssp245,ssp370,ssp585)
ssp.index <- ssp.index[sapply(ssp.index,length)!=0]
#get and plot historical
hist.ras <- raster(list.files(paste0(output_folder,"/HISTORICAL"),full.names=T,pattern="_RUSLE.tif"))
values(hist.ras)[values(hist.ras)> vis_threshold[2]] <- vis_threshold[2]
values(hist.ras)[values(hist.ras)< vis_threshold[1]] <- vis_threshold[1]
levelplot(hist.ras,main="Historical",margin=F)
#plot differences
diff.rasters <- list.files(paste0(output_folder,"/DIFFERENCE"),full.names=T,pattern=".tif$")
diff.rasters <- lapply(diff.rasters,raster)
for(i in 1:length(ssp.index)){
  plot.ras <- stack(diff.rasters[ssp.index[[i]]])
  plot.names <- sapply(strsplit(ssp.names[ssp.index[[i]]],"[|]"),"[[",3)
  plot.title <- unique(sapply(strsplit(ssp.names[ssp.index[[i]]],"[|]"),"[[",1))
  plot.title <- paste0(plot.title,":",unique(sapply(strsplit(ssp.names[ssp.index[[i]]],"[|]"),"[[",2)))
  names(plot.ras) <- plot.names
  values(plot.ras)[values(plot.ras)> vis_threshold[2]] <- vis_threshold[2]
  values(plot.ras)[values(plot.ras)< vis_threshold[1]] <- vis_threshold[1]
  print(levelplot(plot.ras,main=plot.title,par.settings=magmaTheme(region=colors.pal)))
}
