# Supplementary material for: Impacts of soil erosion and climate change on the built heritage of the Pambamarca Fortress Complex in northern Ecuador
Source: PLoS One. 2023 Feb 23;18(2):e0281869. doi: 10.1371/journal.pone.0281869 (PMC9949680; doi:10.1371/journal.pone.0281869)
Supplement: S2 File — (ZIP) [file pone.0281869.s005.zip › 6_evaluate_RUSLE.R]

# RUSLE EVALUATION #

# Author: Fabián Santos
# Date: 09/02/2023
# Version: 1.0
# Require: RUSLE computed model and areas (e.g. pucaras as in the paper) to evaluate. Data available from the authors upon request.
# Licence: GPL (>= 3)
# URL: https://github.com/FSantosCodes/Pambamarca_RUSLE

#### R ENVIRONMENT ####

library(pacman)
p_load(raster,ggplot2,mefa,reshape2)

#### INPUTS ####

#input RUSLE results 
rusle_results <- ".../CNRM-CM6-1/OPERATION"
#input points shapefile to evaluate
pucaras_shp <- ".../pucaras_pol_buffer.shp"
#identifier column code
pucaras_code <- "code"
#output folder
output_folder <- ".../CNRM-CM6-1/EVALUATION"

#### PROCESSING ####

dir.create(output_folder,showWarnings=F,recursive=T)
#read puccaras
pucaras.shp <- shapefile(pucaras_shp)
pucaras.code <- pucaras.shp@data[,pucaras_code]
#get files
diff.files <- paste0(rusle_results,"/DIFFERENCE")
diff.files <- list.files(diff.files,full.names=T,pattern=".tif$")
#divide
ssp.ls <- list(ssp126=grep("ssp126",diff.files,value=T),
               ssp245=grep("ssp245",diff.files,value=T),
               ssp370=grep("ssp370",diff.files,value=T),
               ssp585=grep("ssp585",diff.files,value=T))
ssp.ls <- ssp.ls[sapply(ssp.ls,length)!=0]
#extract data by pucara area
data.extract <- list()
for(i in 1:length(ssp.ls)){
  ssp.i <- stack(ssp.ls[[i]])
  ssp.i <- extract(ssp.i,pucaras.shp,df=T)
  names(ssp.i)[2:ncol(ssp.i)] <- sapply(strsplit(basename(ssp.ls[[i]]),"_"),"[[",6)
  data.j <- list()
  for(j in 1:length(pucaras.shp)){
    j.id <- unique(ssp.i$ID)[j]
    data.j[[j]] <- ssp.i[ssp.i$ID==j.id,]
    data.j[[j]]$code <- pucaras.shp@data[j,pucaras_code]
    data.j[[j]]$model <- unlist(strsplit(basename(ssp.ls[[i]])[1],"_"))[4]
    data.j[[j]]$ssp <- gsub("ssp","",unlist(strsplit(basename(ssp.ls[[i]])[1],"_"))[5])
  }
  ssp.i <- do.call("rbind.data.frame",data.j)
  ssp.i <- ssp.i[,2:ncol(ssp.i)]
  data.extract[[i]] <- ssp.i
}
data.extract <- do.call("rbind.data.frame",data.extract)

data.extract <- reshape2::melt(data.extract,id.vars=c("code","model","ssp"))
names(data.extract)[4] <- "period"
#summarize by pucara
pucaras.data <- split(data.extract,data.extract$code)
pucaras.data <- lapply(pucaras.data,function(x){
  x.ssp <- split(x,x$ssp)
  x.means <- lapply(x.ssp,function(y){
    y.names <- c(unique(y$code),unique(y$model),unique(y$ssp))
    y.df <- aggregate(y$value,list(period=y$period),FUN=mean)
    names(y.df) <- c("period","value")
    y.df$code <- y.names[1]
    y.df$model <- y.names[2]
    y.df$ssp <- y.names[3]
    return(y.df)
  })
  x.means <- do.call("rbind.data.frame",x.means)
})
pucaras.data <- do.call("rbind.data.frame",pucaras.data)
rownames(pucaras.data) <- NULL

#### PLOT ####

#overall by spp
p <- ggplot(data.extract,aes(x=period,y=value)) +
  theme(axis.text.x = element_text(angle = 45, vjust = 0.5, hjust=0.5)) +
  geom_boxplot() +
  facet_grid(~ssp) +
  labs(x="Scenario",y="Erosion rate residual [scenario - historical]")
p
#summary by pucara
q <- ggplot(pucaras.data,aes(x=reorder(code,value),y=value,fill=code)) +
  theme(axis.text.x = element_text(vjust = 0.5, hjust=0.5)) +
  geom_boxplot() +
  coord_flip() +
  facet_grid(period~.)
q

#### SAVE ####

#save as rds
out.file <- paste0(output_folder,"/allSamples.rds")
saveRDS(data.extract,out.file)
out.file <- paste0(output_folder,"/AveragedSamples.rds")
saveRDS(pucaras.data,out.file)
